# Supplementary material for: Adaptive restoration of T-cell motility by cold acclimation through metabolic and transcriptional remodeling
Source: Front Immunol. 2026 Apr 10;17:1789182. doi: 10.3389/fimmu.2026.1789182 (PMC13147160; doi:10.3389/fimmu.2026.1789182)
Supplement: Supplementary Figure 1 — Geometrical definition of the cell–deformation area. The cell region at time t (green) and at t + 3 min (red) are superimposed. The cell–deformation area (yellow) was defined as the portion of the t + 3 min contour that lies outside the contour at time t, representing the newly occupied cellular area between consecutive time points. (a) Example in which the cell remains largely at the same position but undergoes shape remodeling. (b) Example in which the cell changes position while deforming. This parameter quantifies geometric contour remodeling and may increase during translational migration, spreading, or contraction depending on the relative gain and loss of area. [file DataSheet1.zip]

Archive with 6 entries (6 files):
- Supplementary_Figures_S1-S7.pdf
- Supplementary_Video_1.MP4
- Supplementary_Video_2.MP4
- Supplementary_Video_3.MP4
- Supplementary_Video_4.MP4
- Supplementary_Video_5.MP4
